# Supplementary material for: Tear Sampling and Biomarker Discovery: A Robust Workflow for Routine Clinical Applications Using UHPLC-MS/MS and Schirmer Strips
Source: Int J Mol Sci. 2025 Feb 26;26(5):2041. doi: 10.3390/ijms26052041 (PMC11900304; doi:10.3390/ijms26052041)
Supplement: Supplementary file 1 [file ijms-26-02041-s001.zip]

Archive with 1 entries (1 files):
- ijms-3446890-supplementary.pdf
